# Supplementary material for: Membrane Fusion-Based Mirabilis Himalaica-Derived Exosome-like Nanoparticles Fused with Cell-Penetrating Peptide Mediated for Chebulinic Acid Delivery Against UVA-Induced Photoaging
Source: Cells. 2026 Jul 8;15(14):1235. doi: 10.3390/cells15141235 (PMC13406704; doi:10.3390/cells15141235)
Supplement: Supplementary file 1 [file cells-15-01235-s001.zip]

Archive with 1 entries (1 files):
- cells-4361751-supplementary.pdf
